# Supplementary material for: A Case Study into Microbial Genome Assembly Gap Sequences and Finishing Strategies
Source: Front Microbiol. 2017 Jul 18;8:1272. doi: 10.3389/fmicb.2017.01272 (PMC5513972; doi:10.3389/fmicb.2017.01272)
Supplement: Supplementary file 2 [file Table1.XLSX]

## Sheet: S1
	Table S1: Post trimming data summary statistics for Illumina data
	Organism	Number of Reads	Mean Read Length After Trim (bp)	Total Bases	Coverage	NCBI Accession	SRA Accession
	Clostridium thermocellum AD2	22031042	96	2122690897	597x	CP013828	SRP010409
	Halomonas sp. KO116	9277426	228	2115253128	450x	CP011052	SRP013223
	Pelosinus sp. UFO1	17883813	259	4631907567	905x	CP008852	SRP100333
	Pelosinus fermentans JBW45	34276660	93	3187729380	592x	CP010978	SRP013223
	Clostridium paradoxum JW-YL-7	18423215	255	4697919825	2434x	LSFY00000000	SRP073916
	Bacteroides cellulosolvens ATCC 35603	16708471	100	1670847100	242x	LGTC00000000	SRP061593
	Clostridium pasteurianum ATCC 6013	10221462	145	1482111990	340x	JPGY00000000	SRP017374

## Sheet: S2
	Table S2: Post trimming data summary statistics for PacBio data.
	Organism	Number of SMRT cells	Number of Reads	Mean Read Length (bp)	Total Bases	Longest Read (bp)	Coverage	GC content (%)	SRA Accession
	Clostridium thermocellum AD2	4	445834	2364	1054379633	25849	296x	39.2	SRP075433
	Halomonas sp. KO116	2	199363	6743	1344484059	36120	286x	54.2	SRP013223
	Pelosinus sp. UFO1	3	106197	4677	496733292	23938	97x	38.7	SRP100333
	Pelosinus fermentans JBW45	2	202124	6658	1345758432	35018	250x	39.5	SRP013223
	Clostridium paradoxum JW-YL-7	3	140177	6028	604691408	23588	313x	30.2	SRP073916
	Bacteroides cellulosolvens ATCC 35603	4	80397	4162	334636538	20966	48x	35.6	SRP061593
	Clostridium pasteurianum ATCC 6013	7	186225	3637	677451123	28542	155x	29.9	SRP017374

## Sheet: S3
	Table S3: mfold analysis of PacBio gaps and randomly selected regions
	Genome	Region_Name	Start	End	Length	% GC	ΔG (kcal/mol)	ΔH (kcal/mol)	ΔS (cal/(K·mol))
	Clostridium thermocellum AD2	AD2_Random1	165211	166279	1069	34.5	-10.34	-449.7	-1338.9
		AD2_Random2	950959	952027	1069	40.6	-4.43	-283.1	-849.2
		AD2_Random3	1051495	1052563	1069	42.3	-16.47	-632.9	-1878.5
		AD2_Random4	1677510	1678578	1069	32.6	-6.55	-210.1	-620.2
		AD2_Random5	2216493	2217561	1069	42.8	-15.01	-590.9	-1754.9
		AD2_Random6	2875296	2876364	1069	35.1	-3.2	-232.7	-699.3
		AD2_Random7	3099308	3100376	1069	37.9	-9.97	-429.3	-1277.8
		AD2_Random8	1835679	1836747	1069	35.17	-8.76	-397.7	-1185.2
		AD2_Random9	2576564	2577632	1069	35.9	-7.94	-228.7	-672.7
		AD2_Random10	3265470	3266538	1069	36.2	-7.56	-387.9	-1159
		Ad2_Gap1	558824	559892	1069	39	-12.92	-617.2	-1841.4
		AD2_Overlap1	3502	5535	2034	39.4	-20.41	-834.4	-2480.5
		AD2_Overlap2	180557	182612	2056	35.1	-15.44	-890.7	-2667.2
	Bacteroides cellulosolvens DSM 2933	BC_Random1	426289	426689	401	31.9	-0.09	-52	-158.1
		BC_Random2	557464	557864	401	37.4	-0.59	-96	-290.7
		BC_Random3	1372444	1372844	401	30.7	-1.82	-136.6	-410.7
		BC_Random4	1629296	1629696	401	39.4	-2.36	-140.9	-422.1
		BC_Random5	2124598	2124998	401	41.6	-2.36	-141	-422.4
		BC_Random6	2688359	2688759	401	28.9	-1.14	-62.2	-186
		BC_Random7	3123425	3123825	401	43.4	-7.51	-267.9	-793.5
		BC_Random8	3592492	3592892	401	36.4	-0.36	-33.9	-102.2
		BC_Random9	4069796	4070196	401	37.9	-1.08	-204.1	-618.6
		BC_Random10	4812535	4812935	401	41.9	-3.47	-181.4	-542.2
		BC_Gap1	6389652	6390057	406	35.5	-2.63	-162.4	-486.8
		BC_Overlap1	6343204	6349991	6788	32.4	-30.6	-1598.8	-4778.9

## Sheet: S4
	Table S4: Description of gaps present within Illumina assembly of Pelosinus fermentans JBW45
	Annotation	Type	Start	End	Length	Orientation	Illumina Assembly Coverage	Locus Tag
	16S rRNA	rRNA	25872	27539	1668	forward	Partial	JBW_RS00115
	23S rRNA	rRNA	27953	30885	2933	forward	None	JBW_RS00120
	16S rRNA	rRNA	31821	33388	1568	forward	None	JBW_RS00135
	23S rRNA	rRNA	33862	36794	2933	forward	None	JBW_RS00140
	transposase CDS	CDS	500260	501789	1530	forward	None	JBW_RS01940
	transposase CDS	CDS	978834	979529	696	reverse	Partial	JBW_RS04100
	transposase CDS	CDS	979727	980413	687	reverse	None	JBW_RS04105
	hypothetical protein CDS	CDS	1037234	1042591	5358	forward	Partial	JBW_RS04310
	RNA-directed DNA polymerase CDS	CDS	1164275	1165519	1245	forward	None	JBW_RS04725
	reverse transcriptase CDS	CDS	1212068	1212979	912	forward	None	JBW_RS04940
	RNA-directed DNA polymerase CDS	CDS	1213528	1214772	1245	forward	None	JBW_RS04945
	transposase CDS	CDS	1674322	1675017	696	reverse	None	JBW_RS07000
	transcriptional regulator CDS	CDS	1675215	1675901	687	reverse	None	JBW_RS07005
	transposase CDS	CDS	1749676	1750362	687	forward	None	JBW_RS07325
	transposase CDS	CDS	1750560	1751255	696	forward	None	JBW_RS07330
	transposase CDS	CDS	1890115	1891644	1530	reverse	None	JBW_RS08040
	aldehyde dehydrogenase CDS	CDS	2077671	2079089	1419	forward	Partial	JBW_RS08875
	transcriptional regulator CDS	CDS	2149515	2150201	687	forward	None	JBW_RS09195
	transposase CDS	CDS	2150399	2151094	696	forward	None	JBW_RS09200
	16S rRNA	rRNA	2255610	2257277	1668	forward	Partial	JBW_RS09695
	5S rRNA	rRNA	2260814	2260930	117	forward	None	JBW_RS09705
	tRNA-Asn	tRNA	2260934	2261009	76	forward	Partial	JBW_RS09710
	transposase CDS	CDS	2349240	2350769	1530	forward	None	JBW_RS10175
	transposase CDS	CDS	2460504	2462033	1530	reverse	None	JBW_RS10730
	ABC transporter substrate-binding protein CDS	CDS	2489238	2490182	945	forward	None	JBW_RS10880
	transposase CDS	CDS	2491926	2492504	579	forward	None	JBW_RS10890
	hypothetical protein CDS	CDS	2498560	2498769	210	forward	Partial	JBW_RS10915
	hypothetical protein CDS	CDS	2498896	2499354	459	reverse	Partial	JBW_RS10920
	transposase CDS	CDS	2503618	2504904	1287	forward	None	JBW_RS10945
	transcriptional regulator CDS	CDS	2725492	2726178	687	forward	Partial	JBW_RS12110
	transposase CDS	CDS	2726376	2727071	696	forward	Partial	JBW_RS12115
	tRNA-Asn	tRNA	2772268	2772343	76	reverse	Partial	JBW_RS12345
	5S rRNA	rRNA	2772347	2772463	117	reverse	None	JBW_RS12350
	23S rRNA	rRNA	2772658	2775591	2934	reverse	None	JBW_RS12355
	tRNA-Ala	tRNA	2775868	2775943	76	reverse	None	JBW_RS12360
	tRNA-Ile	tRNA	2776030	2776106	77	reverse	None	JBW_RS12365
	16S rRNA	rRNA	2776200	2777859	1660	reverse	Partial	JBW_RS12370
	citrate lyase subunit alpha CDS	CDS	2926312	2927853	1542	reverse	Partial	JBW_RS12965
	citrate lyase subunit beta CDS	CDS	2927856	2928737	882	reverse	None	JBW_RS12970
	hypothetical protein CDS	CDS	3192565	3193893	1329	forward	Partial	JBW_RS14130
	23S rRNA	rRNA	3211881	3214813	2933	reverse	None	JBW_RS14240
	16S rRNA	rRNA	3215227	3216894	1668	reverse	None	JBW_RS14245
	RNA-directed DNA polymerase CDS	CDS	3406693	3407937	1245	forward	None	JBW_RS15180
	reverse transcriptase CDS	CDS	3408014	3408871	858	forward	None	JBW_RS15185
	hypothetical protein CDS	CDS	3489540	3489998	459	reverse	Partial	JBW_RS15510
	hypothetical protein CDS	CDS	3490896	3491447	552	reverse	Partial	JBW_RS15520
	Intergenic	NA	3777045	3777309	264	NA	None	NA
	RNA-directed DNA polymerase CDS	CDS	3804681	3805925	1245	reverse	None	JBW_RS16955
	transposase CDS	CDS	3807729	3808016	288	reverse	Partial	JBW_RS16965
	transposase CDS	CDS	3808064	3808924	861	reverse	Partial	JBW_RS16970
	filamentous hemagglutinin CDS	CDS	3811898	3820369	8472	reverse	Partial	JBW_RS16990
	transposase CDS	CDS	3955836	3956597	762	reverse	Partial	JBW_RS17540
	transposase CDS	CDS	4204267	4204950	684	reverse	Partial	JBW_RS18595
	ribonuclease J CDS	CDS	4263412	4265085	1674	reverse	Partial	JBW_RS18855
	23S rRNA	rRNA	4372018	4374951	2934	reverse	None	JBW_RS19475
	tRNA-Ala	tRNA	4375334	4375409	76	reverse	None	JBW_RS19480
	tRNA-Ile	tRNA	4375553	4375629	77	reverse	None	JBW_RS19485
	16S rRNA	rRNA	4375723	4377290	1568	reverse	None	JBW_RS19490
	5S rRNA	rRNA	4377711	4377827	117	reverse	None	JBW_RS19495
	23S rRNA	rRNA	4377923	4380856	2934	reverse	None	JBW_RS19500
	tRNA-Ala	tRNA	4381239	4381314	76	reverse	None	JBW_RS19505
	tRNA-Ile	tRNA	4381458	4381534	77	reverse	None	JBW_RS19510
	16S rRNA	rRNA	4381628	4383195	1568	reverse	None	JBW_RS19515
	transposase CDS	CDS	4472346	4473875	1530	forward	None	JBW_RS19925
	transposase CDS	CDS	4601886	4602581	696	reverse	None	JBW_RS20430
	transposase CDS	CDS	4602779	4603465	687	reverse	None	JBW_RS20435
	hypothetical protein CDS	CDS	4628169	4628627	459	reverse	Partial	JBW_RS20535
	ankyrin CDS	CDS	4628726	4629670	945	reverse	Partial	JBW_RS20540
	hypothetical protein CDS	CDS	4632518	4633069	552	reverse	Partial	JBW_RS20565
	23S rRNA	rRNA	5034508	5037440	2933	reverse	None	JBW_RS22250
	16S rRNA	rRNA	5037849	5039416	1568	reverse	Partial	JBW_RS22255
	5S rRNA	rRNA	5039837	5039953	117	reverse	None	JBW_RS22260
	Positional Preference: Gap sequences associated with positional preference are highlighted in orange color

## Sheet: S5
	Table S5: Description of gaps present within Illumina assembly of Halomonas sp. KO116
	Annotation	Type	Start	End	Length	Orientation	Illumina Assembly Coverage	Locus Tag
	AraC family transcriptional regulator CDS	CDS	196773	197675	903	reverse	Partial	KO116_RS00955
	4-hydroxybenzoate 3-monooxygenase CDS	CDS	197822	199006	1185	forward	Partial	KO116_RS00960
	integrase CDS	CDS	414144	414413	270	reverse	Partial	KO116_RS02010
	reverse transcriptase CDS	CDS	414713	416224	1512	reverse	None	KO116_RS02015
	transcriptional regulator CDS	CDS	418263	419279	1017	forward	Partial	KO116_RS02035
	Pseudogene	gene	487461	488761	1301	forward	None	KO116_RS02335
	transposase CDS	CDS	500841	501380	540	reverse	Partial	KO116_RS02385
	hypothetical protein CDS	CDS	501451	501804	354	reverse	Partial	KO116_RS02390
	Pseudogene	gene	817063	818117	1055	reverse	Partial	KO116_RS03825
	transposase CDS	CDS	923998	924537	540	reverse	Partial	KO116_RS04330
	hypothetical protein CDS	CDS	924608	925012	405	reverse	Partial	KO116_RS04335
	transposase CDS	CDS	947472	948833	1362	reverse	Partial	KO116_RS04450
	16S rRNA	rRNA	975057	976595	1539	forward	Partial	KO116_RS04550
	23S rRNA	rRNA	977312	980223	2912	forward	None	KO116_RS04565
	hypothetical protein CDS	CDS	1002014	1003063	1050	reverse	Partial	KO116_RS04680
	transcriptional regulator CDS	CDS	1031763	1032779	1017	reverse	Partial	KO116_RS04835
	transcriptional regulator CDS	CDS	1036212	1037228	1017	reverse	Partial	KO116_RS04865
	transposase CDS	CDS	1281483	1282844	1362	reverse	Partial	KO116_RS05940
	transposase CDS	CDS	1403081	1404286	1206	reverse	Partial	KO116_RS06500
	hypothetical protein CDS	CDS	1743188	1744237	1050	forward	Partial	KO116_RS08050
	transcriptional regulator CDS	CDS	1758108	1759124	1017	forward	Partial	KO116_RS08110
	16S rRNA	rRNA	1880907	1882446	1540	forward	Partial	KO116_RS08670
	23S rRNA	rRNA	1882739	1885651	2913	forward	None	KO116_RS08675
	tRNA-Ile	tRNA	2207212	2207288	77	forward	None	KO116_RS10225
	tRNA-Ala	tRNA	2207386	2207461	76	forward	None	KO116_RS10230
	23S rRNA	rRNA	2207722	2210635	2914	forward	None	KO116_RS10235
	transposase CDS	CDS	2620342	2620659	318	forward	Partial	KO116_RS12165
	transposase CDS	CDS	2620659	2621558	900	forward	Partial	KO116_RS12170
	transposase CDS	CDS	2674027	2674926	900	reverse	Partial	KO116_RS12400
	transposase CDS	CDS	2674926	2675243	318	reverse	Partial	KO116_RS12405
	hypothetical protein CDS	CDS	2990252	2991301	1050	forward	Partial	KO116_RS13820
	hypothetical protein CDS	CDS	3183627	3184910	1284	reverse	Partial	KO116_RS14675
	hypothetical protein CDS	CDS	3184955	3185635	681	reverse	None	KO116_RS14680
	transcriptional regulator CDS	CDS	3186026	3187045	1020	forward	Partial	KO116_RS14685
	transposase CDS	CDS	3244583	3245884	1302	reverse	None	KO116_RS14945
	transposase CDS	CDS	3390351	3391985	1635	reverse	None	KO116_RS15610
	transposase CDS	CDS	3392031	3392399	369	reverse	None	KO116_RS15615
	hypothetical protein CDS	CDS	3392399	3392716	318	reverse	Partial	KO116_RS15620
	amino acid adenylation protein CDS	CDS	3668246	3682060	13815	reverse	Partial	KO116_RS16840
	transcriptional regulator CDS	CDS	3735629	3736645	1017	forward	Partial	KO116_RS17020
	hypothetical protein CDS	CDS	4252675	4253193	519	forward	Partial	KO116_RS19440
	16S rRNA	rRNA	4299609	4301148	1540	reverse	Partial	KO116_RS19660
	transposase CDS	CDS	4445339	4446544	1206	forward	Partial	KO116_RS20365
	23S rRNA	rRNA	4562221	4565132	2912	reverse	None	KO116_RS20950
	16S rRNA	rRNA	4565367	4566906	1540	reverse	Partial	KO116_RS20955
	23S rRNA	rRNA	4598659	4601569	2911	reverse	None	KO116_RS21100
	16S rRNA	rRNA	4601862	4603401	1540	reverse	Partial	KO116_RS21105
	Positional Preference: None of the Gap sequences were associated with positional preference

## Sheet: S6
	Table S6: Description of gaps present within Illumina assembly of Pelosinus sp. UFO1
	Annotation	Type	Start	End	Length	Orientation	Illumina Assembly Coverage	Locus Tag
	16S rRNA	rRNA	1	1581	1581	forward	None	UFO1_RS00005
	tRNA-Ile	tRNA	1657	1733	77	forward	None	UFO1_RS00010
	tRNA-Ala	tRNA	1797	1872	76	forward	None	UFO1_RS00015
	23S rRNA	rRNA	2147	5079	2933	forward	None	UFO1_RS00020
	5S rRNA	rRNA	5179	5295	117	forward	None	UFO1_RS00025
	16S rRNA	rRNA	5620	7208	1589	forward	None	UFO1_RS00030
	23S rRNA	rRNA	7488	10420	2933	forward	None	UFO1_RS00035
	5S rRNA	rRNA	10511	10627	117	forward	None	UFO1_RS00040
	hypothetical protein CDS	CDS	<89653	>93099	>3447	forward	Partial	UFO1_RS00405
	hypothetical protein CDS	CDS	<95575	>98829	>3255	forward	Partial	UFO1_RS00410
	Intergenic	NA	194451	194575	124	NA	None	NA
	hypothetical protein CDS	CDS	352424	357820	5397	forward	Partial	UFO1_RS01470
	16S rRNA	rRNA	603644	605232	1589	forward	None	UFO1_RS02550
	tRNA-Ile	tRNA	605346	605422	77	forward	None	UFO1_RS02555
	tRNA-Ala	tRNA	605486	605561	76	forward	None	UFO1_RS02560
	23S rRNA	rRNA	605829	608761	2933	forward	None	UFO1_RS02565
	5S rRNA	rRNA	608998	609114	117	forward	None	UFO1_RS02570
	16S rRNA	rRNA	609439	611025	1587	forward	None	UFO1_RS02575
	23S rRNA	rRNA	611308	614240	2933	forward	None	UFO1_RS02580
	5S rRNA	rRNA	614331	614447	117	forward	None	UFO1_RS02585
	tRNA-Thr	tRNA	650590	650665	76	forward	None	UFO1_RS02785
	tRNA-Met	tRNA	650739	650815	77	forward	None	UFO1_RS02790
	tRNA-Thr	tRNA	650895	650970	76	forward	None	UFO1_RS02795
	tRNA-Tyr	tRNA	650984	651068	85	forward	None	UFO1_RS02800
	tRNA-Met	tRNA	651219	651294	76	forward	None	UFO1_RS02805
	tRNA-Thr	tRNA	651342	651417	76	forward	None	UFO1_RS02810
	tRNA-Met	tRNA	651483	651559	77	forward	Partial	UFO1_RS02815
	hypothetical protein CDS	CDS	<1238971	>1240611	>1641	reverse	Partial	UFO1_RS05515
	tRNA-Val	tRNA	1638031	1638106	76	forward	None	UFO1_RS07400
	tRNA-Asp	tRNA	1638127	1638202	76	forward	None	UFO1_RS07405
	tRNA-Gly	tRNA	1638206	1638280	75	forward	None	UFO1_RS07410
	16S rRNA	rRNA	1638511	1640197	1687	forward	None	UFO1_RS07415
	tRNA-Ala	tRNA	1640371	1640446	76	forward	None	UFO1_RS07420
	23S rRNA	rRNA	1640650	1643582	2933	forward	None	UFO1_RS07425
	5S rRNA	rRNA	1643788	1643904	117	forward	None	UFO1_RS07430
	tRNA-Asn	tRNA	1643909	1643984	76	forward	Partial	UFO1_RS07435
	16S rRNA	rRNA	1649041	1650727	1687	forward	None	UFO1_RS07470
	23S rRNA	rRNA	1651217	1654152	2936	forward	Partial	UFO1_RS07475
	hypothetical protein CDS	CDS	1804399	1805661	1263	forward	Partial	UFO1_RS08205
	hypothetical protein CDS	CDS	1805784	1806803	1020	forward	Partial	UFO1_RS08210
	hypothetical protein CDS	CDS	1806839	1807183	345	forward	Partial	UFO1_RS08215
	hypothetical protein CDS	CDS	1807138	1807497	360	forward	Partial	UFO1_RS08220
	tRNA-Phe	tRNA	1820776	1820851	76	forward	None	UFO1_RS08290
	tRNA-Gly	tRNA	1820855	1820929	75	forward	Partial	UFO1_RS08295
	16S rRNA	rRNA	2074283	2075871	1589	forward	None	UFO1_RS09515
	tRNA-Ile	tRNA	2075985	2076061	77	forward	None	UFO1_RS09520
	tRNA-Ala	tRNA	2076125	2076200	76	forward	None	UFO1_RS09525
	23S rRNA	rRNA	2076468	2079400	2933	forward	None	UFO1_RS09530
	5S rRNA	rRNA	2715923	2716039	117	reverse	None	UFO1_RS12955
	23S rRNA	rRNA	2716139	2719071	2933	reverse	None	UFO1_RS12960
	16S rRNA	rRNA	2719352	2721038	1687	reverse	None	UFO1_RS12965
	5S rRNA	rRNA	2738345	2738461	117	reverse	Partial	UFO1_RS13030
	23S rRNA	rRNA	2738553	2741485	2933	reverse	None	UFO1_RS13035
	16S rRNA	rRNA	2741910	2743597	1688	reverse	None	UFO1_RS13040
	hypothetical protein CDS	CDS	3061021	3065874	4854	reverse	Partial	UFO1_RS14530
	hypothetical protein CDS	CDS	3915825	3916448	624	reverse	None	UFO1_RS18535
	hypothetical protein CDS	CDS	3916655	3917275	621	forward	None	UFO1_RS18540
	hypothetical protein CDS	CDS	3917565	3918332	768	forward	None	UFO1_RS18545
	ammonia monooxygenase CDS	CDS	3918465	3919526	1062	forward	None	UFO1_RS18550
	hypothetical protein CDS	CDS	3919551	>3920462	>912	forward	None	UFO1_RS18555
	3-ketoacyl-ACP reductase CDS	CDS	3920643	3921389	747	reverse	None	UFO1_RS18560
	hypothetical protein CDS	CDS	3921416	3921889	474	reverse	None	UFO1_RS18565
	glycosyl hydrolase CDS	CDS	3922004	3923185	1182	reverse	None	UFO1_RS18570
	sodium:solute symporter CDS	CDS	<3923309	3924670	>1362	reverse	None	UFO1_RS18575
	hypothetical protein CDS	CDS	3924808	3925011	204	reverse	None	UFO1_RS18580
	chemotaxis protein CDS	CDS	3925731	3927692	1962	reverse	None	UFO1_RS18585
	membrane protein CDS	CDS	3927921	3929198	1278	reverse	None	UFO1_RS18590
	alcohol dehydrogenase CDS	CDS	3929292	3930452	1161	reverse	None	UFO1_RS18595
	phosphoglycerate dehydrogenase CDS	CDS	3930649	3931626	978	reverse	None	UFO1_RS18600
	dihydrodipicolinate synthase CDS	CDS	3931764	3932639	876	reverse	None	UFO1_RS18605
	pdxA CDS	CDS	3932684	3933685	1002	reverse	None	UFO1_RS18610
	type III effector CDS	CDS	3933863	3935143	1281	reverse	None	UFO1_RS18615
	Fis family transcriptional regulator CDS	CDS	3935290	3937194	1905	reverse	None	UFO1_RS18620
	glucose-6-phosphate isomerase CDS	CDS	3937549	3939033	1485	reverse	None	UFO1_RS18625
	fructose-bisphosphate aldolase CDS	CDS	3939135	3940064	930	reverse	None	UFO1_RS18630
	transporter CDS	CDS	3940476	3941225	750	reverse	None	UFO1_RS18635
	hypothetical protein CDS	CDS	3941765	3942316	552	forward	None	UFO1_RS18640
	membrane protein CDS	CDS	3942450	3942986	537	reverse	None	UFO1_RS18645
	pyridoxamine kinase CDS	CDS	3943018	3943872	855	reverse	None	UFO1_RS18650
	hypothetical protein CDS	CDS	3944275	3944520	246	reverse	None	UFO1_RS18655
	multidrug transporter AcrB CDS	CDS	3944532	3947624	3093	reverse	None	UFO1_RS18660
	RND transporter CDS	CDS	3947621	3948733	1113	reverse	None	UFO1_RS18665
	arabinose isomerase CDS	CDS	3949283	3950788	1506	reverse	None	UFO1_RS18670
	ribulokinase CDS	CDS	3950846	3952522	1677	reverse	None	UFO1_RS18675
	transcriptional regulator CDS	CDS	3952842	3954044	1203	reverse	None	UFO1_RS18680
	hypothetical protein CDS	CDS	3954290	3955312	1023	reverse	None	UFO1_RS18685
	galactose-1-phosphate uridylyltransferase CDS	CDS	3955539	3957032	1494	reverse	None	UFO1_RS18690
	UDP-glucose 4-epimerase CDS	CDS	3957045	3958037	993	reverse	None	UFO1_RS18695
	membrane protein CDS	CDS	3958324	3958668	345	forward	None	UFO1_RS18700
	RNA-binding protein CDS	CDS	3958744	3959094	351	reverse	None	UFO1_RS18705
	signal peptidase CDS	CDS	3959671	3960237	567	forward	None	UFO1_RS18710
	hypothetical protein CDS	CDS	3960463	3961092	630	forward	None	UFO1_RS18715
	siderophore-interacting protein CDS	CDS	3961182	3961601	420	reverse	None	UFO1_RS18720
	glycoside hydrolase CDS	CDS	3961748	3962308	561	reverse	None	UFO1_RS18725
	hypothetical protein CDS	CDS	3962336	3962800	465	reverse	None	UFO1_RS18730
	metal transporter CDS	CDS	3962887	3966075	3189	reverse	None	UFO1_RS18735
	RND transporter CDS	CDS	3966087	3967367	1281	reverse	None	UFO1_RS18740
	transporter CDS	CDS	3967396	3968694	1299	reverse	None	UFO1_RS18745
	histidine kinase CDS	CDS	3969332	3970507	1176	reverse	None	UFO1_RS18750
	PhoP family transcriptional regulator CDS	CDS	3970500	3971195	696	reverse	None	UFO1_RS18755
	LemA family protein CDS	CDS	3971281	3971838	558	reverse	None	UFO1_RS18760
	hypothetical protein CDS	CDS	3971987	3972175	189	reverse	None	UFO1_RS18765
	hypothetical protein CDS	CDS	3972477	3973154	678	reverse	None	UFO1_RS18770
	glycoside hydrolase CDS	CDS	3973526	3974203	678	reverse	None	UFO1_RS18775
	hypothetical protein CDS	CDS	3975248	3976930	1683	reverse	None	UFO1_RS18780
	hypothetical protein CDS	CDS	3977091	3977843	753	reverse	None	UFO1_RS18785
	hypothetical protein CDS	CDS	3978115	3978357	243	reverse	None	UFO1_RS18790
	hypothetical protein CDS	CDS	3978412	3978621	210	reverse	None	UFO1_RS18795
	cytochrome oxidase biogenesis protein Surf12C CDS	CDS	3978676	3979185	510	reverse	None	UFO1_RS18800
	hypothetical protein CDS	CDS	3979452	3979661	210	reverse	None	UFO1_RS18805
	hypothetical protein CDS	CDS	3980274	3981023	750	reverse	None	UFO1_RS18810
	sirohydrochlorin cobaltochelatase CDS	CDS	3981098	3981934	837	reverse	None	UFO1_RS18815
	isoprenylcysteine carboxyl methyltransferase CDS	CDS	3982483	3983145	663	reverse	None	UFO1_RS18820
	diacylglyceryl transferase CDS	CDS	3983138	3983899	762	reverse	None	UFO1_RS18825
	hypothetical protein CDS	CDS	3984123	3984557	435	reverse	None	UFO1_RS18830
	hypothetical protein CDS	CDS	3984642	3984836	195	reverse	None	UFO1_RS18835
	hypothetical protein CDS	CDS	3984886	3985146	261	reverse	None	UFO1_RS18840
	hypothetical protein CDS	CDS	4384875	4386146	1272	reverse	Partial	UFO1_RS20640
	Intergenic	NA	4387031	4387433	402	NA	None	NA
	hypothetical protein CDS	CDS	4408553	4410127	1575	reverse	Partial	UFO1_RS20765
	23S rRNA	rRNA	4711705	4714637	2933	reverse	None	UFO1_RS22115
	16S rRNA	rRNA	4714917	4716505	1589	reverse	None	UFO1_RS22120
	23S rRNA	rRNA	4717318	4720250	2933	reverse	None	UFO1_RS22135
	16S rRNA	rRNA	4720530	4722118	1589	reverse	None	UFO1_RS22140
	5S rRNA	rRNA	4722445	4722561	117	reverse	None	UFO1_RS22145
	23S rRNA	rRNA	4722658	4725593	2936	reverse	None	UFO1_RS22150
	16S rRNA	rRNA	4725873	4727461	1589	reverse	None	UFO1_RS22155
	tRNA-Lys	tRNA	4822498	4822573	76	forward	Partial	UFO1_RS22580
	tRNA-Glu	tRNA	4822581	4822655	75	forward	None	UFO1_RS22585
	tRNA-Val	tRNA	4822661	4822736	76	forward	None	UFO1_RS22590
	tRNA-Asp	tRNA	4822758	4822833	76	forward	None	UFO1_RS22595
	tRNA-Phe	tRNA	4822840	4822915	76	forward	None	UFO1_RS22600
	tRNA-Lys	tRNA	4822922	4822997	76	forward	None	UFO1_RS22605
	tRNA-Glu	tRNA	4823004	4823078	75	forward	None	UFO1_RS22610
	tRNA-Val	tRNA	4823085	4823160	76	forward	Partial	UFO1_RS22615
	hypothetical protein CDS	CDS	4885930	4886256	327	reverse	Partial	UFO1_RS22925
	16S rRNA	rRNA	5100726	5102314	1589	forward	None	UFO1_RS23875
	tRNA-Ala	tRNA	5102487	5102562	76	forward	None	UFO1_RS23880
	23S rRNA	rRNA	5102798	5105730	2933	forward	Partial	UFO1_RS23885
	5S rRNA	rRNA	5105830	5105946	117	forward	None	UFO1_RS23890
	16S rRNA	rRNA	5106273	5107861	1589	forward	None	UFO1_RS23895
	tRNA-Ile	tRNA	5107937	5108013	77	forward	None	UFO1_RS23900
	tRNA-Ala	tRNA	5108077	5108152	76	forward	None	UFO1_RS23905
	23S rRNA	rRNA	5108427	5111359	2933	forward	None	UFO1_RS23910
	5S rRNA	rRNA	5111459	5111575	117	forward	None	UFO1_RS23915
	16S rRNA	rRNA	5111900	5113487	1588	forward	None	UFO1_RS23920
	Positional Preference: None of the Gap sequences were associated with positional preference

## Sheet: S7
	Table S7: Description of gaps present within Illumina assembly of Bacteroides cellulosolvens DSM 2933
	Annotation	Type	Start	End	Length	Orientation	Illumina Assembly Coverage	Locus Tag
	CopG-like domain-containing protein DNA-binding protein CDS	CDS	232998	233147	150	reverse	None	Bccel_0229
	hypothetical protein CDS	CDS	246037	247821	1785	forward	None	Bccel_0248
	Bacteriophage portal protein, SPP1 Gp6-like protein CDS	CDS	247836	249182	1347	forward	None	Bccel_0249
	phage head morphogenesis protein, SPP1 gp7 family CDS	CDS	249182	250207	1026	forward	None	Bccel_0250
	Protein of unknown function DUF4355 CDS	CDS	250435	251079	645	forward	None	Bccel_0251
	hypothetical protein CDS	CDS	251112	252050	939	forward	None	Bccel_0252
	hypothetical protein CDS	CDS	252129	252275	147	forward	None	Bccel_0253
	polysaccharide deacetylase CDS	CDS	252285	253565	1281	forward	None	Bccel_0254
	cellulosome anchoring protein cohesin region CDS	CDS	335896	338145	2250	forward	Partial	Bccel_0335
	16S rRNA	rRNA	592524	594023	1500	forward	None	Bccel_RNA0096
	23S rRNA	rRNA	594647	597693	3047	forward	None	Bccel_RNA0080
	5S rRNA	rRNA	598039	598154	116	forward	None	Bccel_RNA0088
	hypothetical protein CDS	CDS	704457	706079	1623	reverse	None	Bccel_0635
	Transposase DDE domain containing protein CDS	CDS	1063263	1064165	903	reverse	None	Bccel_0929
	hypothetical protein CDS	CDS	1079010	1079192	183	reverse	None	Bccel_0956
	hypothetical protein CDS	CDS	1079248	1079514	267	reverse	None	Bccel_0957
	hypothetical protein CDS	CDS	1079638	1080819	1182	reverse	None	Bccel_0958
	Zonular occludens toxin CDS	CDS	1080941	1081696	756	reverse	None	Bccel_0959
	hypothetical protein CDS	CDS	1081710	1081970	261	reverse	None	Bccel_0960
	hypothetical protein CDS	CDS	1081963	1083273	1311	reverse	None	Bccel_0961
	hypothetical protein CDS	CDS	1083335	1083583	249	reverse	None	Bccel_0962
	transposase IS111A/IS1328/IS1533 CDS	CDS	1084005	1085285	1281	reverse	None	Bccel_0963
	hypothetical protein CDS	CDS	1085428	1085535	108	reverse	None	Bccel_0964
	hypothetical protein CDS	CDS	1085547	1085702	156	reverse	None	Bccel_0965
	hypothetical protein CDS	CDS	1085707	1086012	306	reverse	None	Bccel_0966
	hypothetical protein CDS	CDS	1086015	1086200	186	reverse	None	Bccel_0967
	hypothetical protein CDS	CDS	1086393	1086569	177	forward	None	Bccel_0968
	hypothetical protein CDS	CDS	1086580	1086915	336	forward	None	Bccel_0969
	hypothetical protein CDS	CDS	1087432	1087644	213	forward	Partial	Bccel_0970
	Endo-1,4-beta-xylanase CDS	CDS	1254258	1256447	2190	reverse	Partial	Bccel_1108
	hypothetical protein CDS	CDS	1397628	1399250	1623	reverse	Partial	Bccel_1252
	tRNA-Asn	tRNA	1405670	1405745	76	reverse	None	Bccel_RNA0074
	5S rRNA	rRNA	1405751	1405866	116	reverse	None	Bccel_RNA0085
	23S rRNA	rRNA	1406025	1409071	3047	reverse	None	Bccel_RNA0077
	hypothetical protein CDS	CDS	1409147	1409413	267	reverse	None	Bccel_1256
	16S rRNA	rRNA	1409798	1411298	1501	reverse	None	Bccel_RNA0093
	hypothetical protein CDS	CDS	1443604	1445226	1623	forward	None	Bccel_1282
	hypothetical protein CDS	CDS	1554227	1555849	1623	forward	None	Bccel_1369
	hypothetical protein CDS	CDS	1569058	1570455	1398	reverse	None	Bccel_1383
	tRNA-Phe	tRNA	1658355	1658430	76	forward	None	Bccel_RNA0006
	tRNA-Tyr	tRNA	1658434	1658518	85	forward	Partial	Bccel_RNA0007
	Fibronectin type III domain protein CDS	CDS	1693002	1699823	6822	reverse	Partial	Bccel_1468
	Phage-like element PBSX protein, XkdS CDS	CDS	1845072	1845485	414	reverse	Partial	Bccel_1579
	Protein of unknown function, DUF2577 CDS	CDS	1845488	1845778	291	reverse	None	Bccel_1580
	hypothetical protein CDS	CDS	1845794	1846765	972	reverse	None	Bccel_1581
	Peptidoglycan-binding lysin domain-containing protein CDS	CDS	1846758	1847471	714	reverse	None	Bccel_1582
	phage tape measure protein CDS	CDS	1847443	1849470	2028	reverse	None	Bccel_1583
	XkdN-like protein CDS	CDS	1849689	1850099	411	reverse	None	Bccel_1584
	XkdM protein, phage-like element PBSX CDS	CDS	1850179	1850634	456	reverse	None	Bccel_1585
	hypothetical protein CDS	CDS	1850650	1851978	1329	reverse	None	Bccel_1586
	hypothetical protein CDS	CDS	1851982	1852158	177	reverse	None	Bccel_1587
	hypothetical protein CDS	CDS	1852164	1852598	435	reverse	Partial	Bccel_1588
	hypothetical protein CDS	CDS	1856017	1856955	939	reverse	None	Bccel_1596
	Protein of unknown function DUF4355 CDS	CDS	1856988	1857428	441	reverse	None	Bccel_1597
	hypothetical protein CDS	CDS	1857401	1857532	132	reverse	None	Bccel_1598
	phage head morphogenesis protein, SPP1 gp7 family CDS	CDS	1857652	1858683	1032	reverse	Partial	Bccel_1599
	Endo-1,4-beta-xylanase CDS	CDS	1882616	1885024	2409	forward	Partial	Bccel_1632
	UDP-glucose 4-epimerase CDS	CDS	1885320	1886336	1017	reverse	None	Bccel_1633
	23S rRNA	rRNA	2021025	2024073	3049	reverse	None	Bccel_RNA0082
	16S rRNA	rRNA	2024672	2026172	1501	reverse	None	Bccel_RNA0098
	PKD domain containing protein CDS	CDS	2338945	2373633	34689	reverse	Partial	Bccel_1985
	Transposase DDE domain containing protein CDS	CDS	2580590	2581492	903	forward	None	Bccel_2154
	Transposase DDE domain containing protein CDS	CDS	2628132	2629034	903	forward	Partial	Bccel_2215
	hypothetical protein CDS	CDS	2704380	2706002	1623	forward	None	Bccel_2279
	5S rRNA	rRNA	2857954	2858069	116	reverse	None	Bccel_RNA0086
	23S rRNA	rRNA	2858318	2861362	3045	reverse	None	Bccel_RNA0078
	tRNA-Ala	tRNA	2861787	2861862	76	reverse	None	Bccel_RNA0063
	16S rRNA	rRNA	2861984	2863483	1500	reverse	None	Bccel_RNA0094
	hypothetical protein CDS	CDS	2955395	2957017	1623	forward	Partial	Bccel_2486
	protein of unknown function DUF4347 CDS	CDS	2968552	2976708	8157	reverse	Partial	Bccel_2494
	tRNA-Ala	tRNA	3011512	3011587	76	reverse	None	Bccel_RNA0058
	16S rRNA	rRNA	3011710	3013209	1500	reverse	None	Bccel_RNA0100
	tRNA-Phe	tRNA	3085858	3085933	76	reverse	None	Bccel_RNA0053
	transposase IS66 CDS	CDS	3337299	3338930	1632	reverse	Partial	Bccel_2830
	IS66 Orf2 family protein CDS	CDS	3338968	3339321	354	reverse	None	Bccel_2831
	hypothetical protein CDS	CDS	3339318	3339671	354	reverse	Partial	Bccel_2832
	transposase CDS	CDS	3750055	3751233	1179	reverse	None	Bccel_3181
	integrase family protein CDS	CDS	3751220	3751705	486	reverse	None	Bccel_3182
	hypothetical protein CDS	CDS	3751842	3752135	294	forward	None	Bccel_3183
	Integrase catalytic region CDS	CDS	3752183	3752836	654	forward	None	Bccel_3184
	hypothetical protein CDS	CDS	3754513	3754776	264	reverse	None	Bccel_3187
	hypothetical protein CDS	CDS	3754896	3755096	201	reverse	None	Bccel_3188
	hypothetical protein CDS	CDS	3755812	3755967	156	reverse	None	Bccel_3189
	Transposase DDE domain containing protein CDS	CDS	3766596	3767498	903	reverse	Partial	Bccel_3192
	RNA-directed DNA polymerase (Reverse transcriptase) CDS	CDS	3779006	3780823	1818	forward	None	Bccel_3206
	hypothetical protein CDS	CDS	3781129	3781908	780	forward	None	Bccel_3207
	23S rRNA	rRNA	4033857	4036904	3048	reverse	None	Bccel_RNA0079
	16S rRNA	rRNA	4037580	4039080	1501	reverse	None	Bccel_RNA0095
	hypothetical protein CDS	CDS	4052439	4052831	393	forward	None	Bccel_3444
	hypothetical protein CDS	CDS	4052948	4053358	411	forward	None	Bccel_3445
	transposase IS66 CDS	CDS	4053375	4053782	408	forward	Partial	Bccel_3446
	cellulosome anchoring protein cohesin region CDS	CDS	4063363	4065333	1971	forward	Partial	Bccel_3452
	IS66 Orf2 family protein CDS	CDS	4077014	4077256	243	forward	None	Bccel_3465
	integrase family protein CDS	CDS	4077375	4078628	1254	forward	None	Bccel_3466
	integrase family protein CDS	CDS	4078625	4079608	984	forward	None	Bccel_3467
	integrase family protein CDS	CDS	4079605	4080633	1029	forward	None	Bccel_3468
	transposase IS66 CDS	CDS	4080928	4082559	1632	forward	Partial	Bccel_3469
	tRNA-Thr	tRNA	4525113	4525188	76	forward	None	Bccel_RNA0018
	tRNA-Tyr	tRNA	4525192	4525276	85	forward	Partial	Bccel_RNA0019
	hypothetical protein CDS	CDS	4820100	4821497	1398	reverse	None	Bccel_4117
	Transposase DDE domain containing protein CDS	CDS	5211748	5212650	903	forward	Partial	Bccel_4474
	hypothetical protein CDS	CDS	5295124	5296746	1623	reverse	Partial	Bccel_4533
	5S rRNA	rRNA	5829472	5829587	116	reverse	None	Bccel_RNA0089
	23S rRNA	rRNA	5829929	5832976	3048	reverse	None	Bccel_RNA0081
	tRNA-Ile	tRNA	5833333	5833409	77	reverse	Partial	Bccel_RNA0044
	16S rRNA	rRNA	5833528	5835028	1501	reverse	Partial	Bccel_RNA0097
	hypothetical protein CDS	CDS	5972371	5973768	1398	reverse	None	Bccel_5121
	hypothetical protein CDS	CDS	5973803	5974081	279	reverse	None	Bccel_5122
	hypothetical protein CDS	CDS	5984551	5984775	225	reverse	Partial	Bccel_5132
	hypothetical protein CDS	CDS	5987673	5988575	903	forward	Partial	Bccel_5135
	hypothetical protein CDS	CDS	6024906	6026240	1335	reverse	Partial	Bccel_5163
	Transposase DDE domain containing protein CDS	CDS	6026357	6027259	903	reverse	None	Bccel_5164
	hypothetical protein CDS	CDS	6027375	6027662	288	reverse	None	Bccel_5165
	hypothetical protein CDS	CDS	6164401	6166023	1623	forward	None	Bccel_5274
	hypothetical protein CDS	CDS	6199755	6200657	903	forward	None	Bccel_5306
	transposase IS66 CDS	CDS	6256509	6257945	1437	reverse	Partial	Bccel_5355
	RNA-directed DNA polymerase (Reverse transcriptase) CDS	CDS	6259130	6260947	1818	reverse	None	Bccel_5357
	RNA-directed DNA polymerase (Reverse transcriptase) CDS	CDS	6261626	6263443	1818	reverse	Partial	Bccel_5358
	hypothetical protein CDS	CDS	6267826	6268728	903	forward	None	Bccel_5365
	hypothetical protein CDS	CDS	6325473	6327095	1623	reverse	Partial	Bccel_5403
	Positional Preference: Gap sequences associated with positional preference are highlighted in orange color

## Sheet: S8
	Table S8: Description of gaps present within Illumina assembly of Clostridium thermocellum AD2
	Annotation	Type	Start	End	Length	Orientation	Illumina Assembly Coverage	Locus_tag
	23S rRNA	rRNA	499125	502030	2906	forward	None	AD2_RNA0059
	16S rRNA	rRNA	497216	498731	1516	forward	None	AD2_RNA0068
	hypothetical protein CDS	CDS	560248	560541	294	reverse	None	AD2_00515
	hypothetical protein CDS	CDS	559389	560231	843	reverse	None	AD2_00514
	hypothetical protein CDS	CDS	557717	558559	843	forward	None	AD2_00513
	hypothetical protein CDS	CDS	557407	557700	294	forward	None	AD2_00512
	hypothetical protein CDS	CDS	556902	557369	468	forward	None	AD2_00511
	Transposase DDE domain containing protein CDS	CDS	570570	571517	948	forward	None	AD2_00524
	Endo-1,4-beta-xylanase, Cellulase CDS	CDS	574789	576840	2052	reverse	Partial	AD2_00529
	hypothetical protein CDS	CDS	581667	583037	1371	forward	Partial	AD2_00534
	transposase mutator type CDS	CDS	665908	667131	1224	forward	None	AD2_00609
	hypothetical protein CDS	CDS	678040	678480	441	forward	None	AD2_00614
	hypothetical protein CDS	CDS	677094	677483	390	forward	None	AD2_00612
	hypothetical protein CDS	CDS	676423	676980	558	forward	None	AD2_00611
	RHS repeat-associated core domain containing protein-containing protein CDS	CDS	667502	676423	8922	forward	Partial	AD2_00610
	23S rRNA	rRNA	687526	690431	2906	forward	None	AD2_RNA0057
	16S rRNA	rRNA	685722	687237	1516	forward	None	AD2_RNA0067
	cellulosome anchoring protein cohesin region CDS	CDS	711071	716095	5025	forward	Partial	AD2_00638
	cellulosome anchoring protein cohesin region CDS	CDS	705871	710919	5049	forward	Partial	AD2_00637
	transposase IS200-family protein CDS	CDS	732882	733358	477	forward	None	AD2_00654
	16S rRNA	rRNA	750128	751643	1516	forward	None	AD2_RNA0066
	hypothetical protein CDS	CDS	756539	757015	477	forward	None	AD2_00674
	hypothetical protein CDS	CDS	884056	885279	1224	forward	None	AD2_00780
	transposase IS3/IS911 family protein CDS	CDS	891388	891681	294	reverse	None	AD2_00787
	Integrase catalytic region CDS	CDS	890529	891371	843	reverse	None	AD2_00786
	copper amine oxidase-like domain-containing protein CDS	CDS	895053	895853	801	forward	None	AD2_00792
	copper amine oxidase-like domain-containing protein CDS	CDS	894176	894979	804	forward	None	AD2_00791
	RHS repeat-associated core domain containing protein-containing protein CDS	CDS	899722	905526	5805	forward	Partial	AD2_00795
	RHS repeat-associated core domain containing protein-containing protein CDS	CDS	908201	913498	5298	forward	Partial	AD2_00798
	hypothetical protein CDS	CDS	914478	915701	1224	reverse	None	AD2_00802
	hypothetical protein CDS	CDS	943299	943775	477	forward	None	AD2_00829
	hypothetical protein CDS	CDS	956039	956515	477	forward	None	AD2_00840
	RHS repeat-associated core domain containing protein-containing protein CDS	CDS	1018931	1024684	5754	forward	Partial	AD2_00886
	transposase IS200-family protein CDS	CDS	1037084	1037560	477	forward	Partial	AD2_00896
	APHP domain protein CDS	CDS	1197608	1222708	25101	forward	Partial	AD2_01032
	protein of unknown function DUF1910 CDS	CDS	1277208	1278476	1269	forward	None	AD2_01076
	hypothetical protein CDS	CDS	1276837	1277181	345	forward	None	AD2_01075
	protein of unknown function DUF1910 CDS	CDS	1275089	1276330	1242	forward	Partial	AD2_01074
	hypothetical protein CDS	CDS	1274718	1275062	345	forward	Partial	AD2_01073
	protein of unknown function DUF1910 CDS	CDS	1272991	1274229	1239	forward	Partial	AD2_01072
	transposase mutator type CDS	CDS	1278779	1280002	1224	reverse	Partial	AD2_01077
	Integrase catalytic region CDS	CDS	1322756	1323598	843	forward	None	AD2_01116
	transposase IS3/IS911 family protein CDS	CDS	1322446	1322739	294	forward	None	AD2_01115
	hypothetical protein CDS	CDS	1481777	1483000	1224	reverse	None	AD2_01261
	Dockerin type 1 protein CDS	CDS	1539263	1545298	6036	forward	Partial	AD2_01315
	hypothetical protein CDS	CDS	1538153	1539226	1074	forward	None	AD2_01314
	transposase IS3/IS911 family protein CDS	CDS	1537670	1537963	294	reverse	None	AD2_01313
	Integrase catalytic region CDS	CDS	1536811	1537653	843	reverse	None	AD2_01312
	hypothetical protein CDS	CDS	1535560	1536579	1020	forward	Partial	AD2_01311
	transposase IS200-family protein CDS	CDS	1621433	1621909	477	forward	None	AD2_01388
	hypothetical protein CDS	CDS	1672482	1673705	1224	forward	None	AD2_01433
	lipolytic protein G-D-S-L family CDS	CDS	1676115	1677701	1587	forward	Partial	AD2_01436
	hypothetical protein CDS	CDS	1917543	1917836	294	reverse	None	AD2_01655
	HTH-like domain containing protein CDS	CDS	1917122	1917526	405	reverse	None	AD2_01654
	Integrase catalytic region CDS	CDS	1915739	1916890	1152	forward	None	AD2_01653
	hypothetical protein CDS	CDS	1915235	1915675	441	reverse	None	AD2_01652
	Integrase catalytic region CDS	CDS	1931557	1932399	843	forward	Partial	AD2_01667
	transposase IS200-family protein CDS	CDS	2009518	2009994	477	reverse	None	AD2_01729
	transposase IS200-family protein CDS	CDS	2008786	2009262	477	reverse	None	AD2_01728
	transposase mutator type CDS	CDS	2079897	2081117	1221	reverse	None	AD2_01802
	hypothetical protein CDS	CDS	2167215	2168438	1224	forward	None	AD2_01871
	hypothetical protein CDS	CDS	2185341	2185634	294	reverse	None	AD2_01887
	hypothetical protein CDS	CDS	2184482	2185324	843	reverse	None	AD2_01886
	transposase mutator type CDS	CDS	2182631	2183851	1221	reverse	None	AD2_01885
	hypothetical protein CDS	CDS	2189470	2190693	1224	reverse	None	AD2_01890
	hypothetical protein CDS	CDS	2244169	2245116	948	forward	None	AD2_01937
	hypothetical protein CDS	CDS	2270265	2271107	843	forward	None	AD2_01959
	hypothetical protein CDS	CDS	2336221	2337168	948	forward	None	AD2_02006
	hypothetical protein CDS	CDS	2375235	2375528	294	reverse	None	AD2_02037
	HTH-like domain containing protein CDS	CDS	2374928	2375218	291	reverse	None	AD2_02036
	hypothetical protein CDS	CDS	2373653	2374876	1224	reverse	None	AD2_02035
	Integrase catalytic region CDS	CDS	2372855	2373364	510	reverse	None	AD2_02034
	transposase IS200-family protein CDS	CDS	2458576	2459052	477	reverse	None	AD2_02115
	methyl-accepting chemotaxis sensory transducer CDS	CDS	2595618	2597489	1872	reverse	Partial	AD2_02222
	transposase mutator type CDS	CDS	2634548	2635771	1224	forward	Partial	AD2_02257
	hypothetical protein CDS	CDS	2710460	2710900	441	reverse	Partial	AD2_02330
	transposase IS3/IS911 family protein CDS	CDS	2790116	2790409	294	reverse	None	AD2_02398
	Integrase catalytic region CDS	CDS	2789257	2790099	843	reverse	Partial	AD2_02397
	Ig domain protein group 2 domain protein CDS	CDS	2901958	2908860	6903	reverse	Partial	AD2_02507
	hypothetical protein CDS	CDS	2937786	2940488	2703	reverse	Partial	AD2_02535
	Transposase DDE domain containing protein CDS	CDS	2986272	2987219	948	reverse	Partial	AD2_02576
	transposase mutator type CDS	CDS	2996687	2997910	1224	forward	None	AD2_02586
	transposase IS200-family protein CDS	CDS	3020656	3021132	477	reverse	None	AD2_02597
	Hedgehog/intein hint domain-containing protein CDS	CDS	3041585	3043237	1653	reverse	Partial	AD2_02613
	Primase 1 CDS	CDS	3100270	3100620	351	reverse	Partial	AD2_02665
	Hedgehog/intein hint domain-containing protein CDS	CDS	3098522	3099874	1353	reverse	Partial	AD2_02664
	Transposase DDE domain containing protein CDS	CDS	3109950	3110897	948	reverse	None	AD2_02678
	Integrase catalytic region CDS	CDS	3108031	3108978	948	forward	None	AD2_02677
	DNA polymerase beta domain protein region CDS	CDS	3111549	3113303	1755	reverse	Partial	AD2_02680
	Integrase catalytic region CDS	CDS	3119775	3120617	843	forward	None	AD2_02688
	hypothetical protein CDS	CDS	3119465	3119758	294	forward	None	AD2_02687
	transposase mutator type CDS	CDS	3118425	3119411	987	forward	None	AD2_02686
	hypothetical protein CDS	CDS	3117505	3117852	348	reverse	None	AD2_02685
	Hedgehog/intein hint domain-containing protein CDS	CDS	3115689	3117362	1674	reverse	Partial	AD2_02684
	transposase mutator type CDS	CDS	3131469	3132593	1125	forward	None	AD2_02703
	hypothetical protein CDS	CDS	3130537	3130884	348	reverse	None	AD2_02702
	hypothetical protein CDS	CDS	3129615	3130394	780	reverse	None	AD2_02701
	Hedgehog/intein hint domain-containing protein CDS	CDS	3128747	3129613	867	reverse	Partial	AD2_02700
	Primase 1 CDS	CDS	3137591	3137818	228	reverse	Partial	AD2_02708
	Hedgehog/intein hint domain-containing protein CDS	CDS	3135347	3137194	1848	reverse	None	AD2_02707
	transposase IS200-family protein CDS	CDS	3143705	3144181	477	reverse	None	AD2_02716
	hypothetical protein CDS	CDS	3142491	3143525	1035	reverse	None	AD2_02715
	Integrase catalytic region CDS	CDS	3171605	3172447	843	forward	None	AD2_02734
	hypothetical protein CDS	CDS	3171295	3171588	294	forward	None	AD2_02733
	Hedgehog/intein hint domain-containing protein CDS	CDS	3170337	3170474	138	reverse	None	AD2_02732
	Hedgehog/intein hint domain-containing protein CDS	CDS	3169446	3170252	807	reverse	Partial	AD2_02731
	Transposase DDE domain containing protein CDS	CDS	3374647	3375285	639	forward	None	AD2_02907
	16S rRNA	rRNA	3537694	3539209	1516	reverse	Partial	AD2_RNA0065
	tRNA-Ala	tRNA	3537506	3537581	76	reverse	None	AD2_RNA0029
	23S rRNA	rRNA	3534399	3537304	2906	reverse	None	AD2_RNA0058
	5S rRNA	rRNA	3534192	3534307	116	reverse	None	AD2_RNA0063
	Positional Preference: Gap sequences associated with positional preference are highlighted in orange color

## Sheet: S9
	Table S9: Description of gaps present within Illumina assembly of Clostridium paradoxum JW-YL-7
	Annotation	Type	Contig	Start	End	Length	Orientation	Illumina Assembly Coverage	Locus Tag
	Type II secretion system F domain-containing protein CDS	CDS	LSFY01000001	1	316	316	reverse	None	JWYL7_0001
	hypothetical protein CDS	CDS	LSFY01000001	409	561	153	reverse	None	JWYL7_0002
	twitching motility protein CDS	CDS	LSFY01000001	586	1635	1050	reverse	None	JWYL7_0003
	type II secretion system protein E CDS	CDS	LSFY01000001	1646	3325	1680	reverse	None	JWYL7_0004
	cytosol aminopeptidase CDS	CDS	LSFY01000001	3454	4959	1506	forward	None	JWYL7_0005
	Protein of unknown function DUF2508 CDS	CDS	LSFY01000001	5076	5312	237	forward	None	JWYL7_0006
	sigmaK-factor processing regulatory BofA CDS	CDS	LSFY01000001	5324	5605	282	forward	None	JWYL7_0007
	hypothetical protein CDS	CDS	LSFY01000001	5778	6191	414	forward	None	JWYL7_0008
	50S ribosomal protein L25 CDS	CDS	LSFY01000001	6273	6833	561	forward	None	JWYL7_0009
	16S rRNA	rRNA	LSFY01000001	7080	8583	1504	forward	None	JWYL7_RNA0109
	tRNA-Ala	tRNA	LSFY01000001	8640	8715	76	forward	None	JWYL7_RNA0001
	23S rRNA	rRNA	LSFY01000001	8773	11688	2916	forward	None	JWYL7_RNA0102
	5S rRNA	rRNA	LSFY01000001	11749	11864	116	forward	None	JWYL7_RNA0116
	16S rRNA	rRNA	LSFY01000001	12607	14110	1504	forward	None	JWYL7_RNA0108
	tRNA-Ala	tRNA	LSFY01000001	14167	14242	76	forward	None	JWYL7_RNA0002
	23S rRNA	rRNA	LSFY01000001	14300	17215	2916	forward	None	JWYL7_RNA0097
	5S rRNA	rRNA	LSFY01000001	17276	17391	116	forward	None	JWYL7_RNA0121
	transposase, IS605 OrfB family CDS	CDS	LSFY01000001	39076	39996	921	forward	None	JWYL7_0034
	nucleoside transporter CDS	CDS	LSFY01000001	80494	81714	1221	forward	None	JWYL7_0092
	tRNA-Gly	tRNA	LSFY01000001	81910	81983	74	forward	None	JWYL7_RNA0004
	16S rRNA	rRNA	LSFY01000001	82124	83728	1605	forward	None	JWYL7_RNA0106
	23S rRNA	rRNA	LSFY01000001	83872	86787	2916	forward	None	JWYL7_RNA0099
	5S rRNA	rRNA	LSFY01000001	86879	86994	116	forward	None	JWYL7_RNA0113
	tRNA-Asn	tRNA	LSFY01000001	86999	87073	75	forward	None	JWYL7_RNA0005
	tRNA-Leu	tRNA	LSFY01000001	87081	87169	89	forward	None	JWYL7_RNA0006
	tRNA-Met	tRNA	LSFY01000001	87176	87251	76	forward	None	JWYL7_RNA0007
	tRNA-Glu	tRNA	LSFY01000001	87254	87328	75	forward	None	JWYL7_RNA0008
	tRNA-Val	tRNA	LSFY01000001	87337	87412	76	forward	None	JWYL7_RNA0009
	tRNA-Asp	tRNA	LSFY01000001	87420	87496	77	forward	None	JWYL7_RNA0010
	tRNA-Thr	tRNA	LSFY01000001	87508	87583	76	forward	None	JWYL7_RNA0011
	tRNA-Tyr	tRNA	LSFY01000001	87589	87673	85	forward	None	JWYL7_RNA0012
	tRNA-Met	tRNA	LSFY01000001	87684	87760	77	forward	None	JWYL7_RNA0013
	tRNA-Trp	tRNA	LSFY01000001	87765	87840	76	forward	None	JWYL7_RNA0014
	tRNA-Pro	tRNA	LSFY01000001	87868	87944	77	forward	None	JWYL7_RNA0015
	tRNA-Ile	tRNA	LSFY01000001	87953	88029	77	forward	None	JWYL7_RNA0016
	tRNA-Gly	tRNA	LSFY01000001	88044	88117	74	forward	None	JWYL7_RNA0017
	tRNA-Arg	tRNA	LSFY01000001	88122	88198	77	forward	None	JWYL7_RNA0018
	tRNA-Gln	tRNA	LSFY01000001	88205	88280	76	forward	None	JWYL7_RNA0019
	tRNA-Lys	tRNA	LSFY01000001	88290	88365	76	forward	None	JWYL7_RNA0020
	tRNA-Ser	tRNA	LSFY01000001	88371	88459	89	forward	None	JWYL7_RNA0021
	tRNA-Ser	tRNA	LSFY01000001	88464	88554	91	forward	None	JWYL7_RNA0022
	tRNA-Pro	tRNA	LSFY01000001	88561	88637	77	forward	None	JWYL7_RNA0023
	tRNA-Ile	tRNA	LSFY01000001	88646	88722	77	forward	None	JWYL7_RNA0024
	tRNA-Met	tRNA	LSFY01000001	88733	88809	77	forward	None	JWYL7_RNA0025
	tRNA-Phe	tRNA	LSFY01000001	88813	88888	76	forward	None	JWYL7_RNA0026
	tRNA-Met	tRNA	LSFY01000001	88894	88970	77	forward	None	JWYL7_RNA0027
	16S rRNA	rRNA	LSFY01000001	89042	90645	1604	forward	None	JWYL7_RNA0112
	tRNA-Ala	tRNA	LSFY01000001	90702	90777	76	forward	None	JWYL7_RNA0028
	23S rRNA	rRNA	LSFY01000001	90835	93750	2916	forward	None	JWYL7_RNA0096
	5S rRNA	rRNA	LSFY01000001	93842	93957	116	forward	None	JWYL7_RNA0119
	tRNA-Asn	tRNA	LSFY01000001	93962	94036	75	forward	None	JWYL7_RNA0029
	tRNA-Leu	tRNA	LSFY01000001	94044	94132	89	forward	None	JWYL7_RNA0030
	tRNA-Met	tRNA	LSFY01000001	94139	94214	76	forward	None	JWYL7_RNA0031
	tRNA-Glu	tRNA	LSFY01000001	94217	94291	75	forward	None	JWYL7_RNA0032
	tRNA-Val	tRNA	LSFY01000001	94300	94375	76	forward	None	JWYL7_RNA0033
	tRNA-Asp	tRNA	LSFY01000001	94383	94459	77	forward	None	JWYL7_RNA0034
	tRNA-Thr	tRNA	LSFY01000001	94471	94546	76	forward	None	JWYL7_RNA0035
	tRNA-Leu	tRNA	LSFY01000001	94553	94635	83	forward	None	JWYL7_RNA0036
	tRNA-Gly	tRNA	LSFY01000001	94729	94803	75	forward	None	JWYL7_RNA0037
	tRNA-Arg	tRNA	LSFY01000001	94808	94884	77	forward	None	JWYL7_RNA0038
	transposase, IS605 OrfB family CDS	CDS	LSFY01000001	104007	104927	921	forward	None	JWYL7_0105
	transposase, IS605 OrfB family CDS	CDS	LSFY01000001	164931	165851	921	forward	None	JWYL7_0166
	tRNA-Gly	tRNA	LSFY01000001	410357	410430	74	forward	None	JWYL7_RNA0039
	16S rRNA	rRNA	LSFY01000001	410571	412174	1604	forward	None	JWYL7_RNA0105
	tRNA-Ala	tRNA	LSFY01000001	412231	412306	76	forward	None	JWYL7_RNA0040
	23S rRNA	rRNA	LSFY01000001	412364	415279	2916	forward	None	JWYL7_RNA0100
	5S rRNA	rRNA	LSFY01000001	415340	415455	116	forward	None	JWYL7_RNA0114
	transposase, IS605 OrfB family CDS	CDS	LSFY01000001	600344	601264	921	forward	None	JWYL7_0586
	transposase, IS605 OrfB family CDS	CDS	LSFY01000001	625498	625884	387	forward	None	JWYL7_0613
	transposase, IS605 OrfB family CDS	CDS	LSFY01000001	679961	680758	798	forward	Partial	JWYL7_0670
	transposase, IS605 OrfB family CDS	CDS	LSFY01000001	718592	719389	798	forward	None	JWYL7_0714
	Intergenic	Intergenic	LSFY01000001	780629	780916	287	NA	None	NA
	Intergenic	Intergenic	LSFY01000001	968916	969072	156	NA	None	NA
	transposase CDS	CDS	LSFY01000001	1041340	1042035	696	reverse	Partial	JWYL7_1061
	transposase, IS605 OrfB family CDS	CDS	LSFY01000001	1102004	1102390	387	reverse	None	JWYL7_1141
	Transposase, helix-turn-helix domain-containing protein CDS	CDS	LSFY01000001	1102696	1102923	228	reverse	None	JWYL7_1142
	transposase, IS605 OrfB family CDS	CDS	LSFY01000001	1170438	1171235	798	reverse	None	JWYL7_1216
	transposase IS4 family protein CDS	CDS	LSFY01000001	1175229	1175834	606	forward	None	JWYL7_1220
	transposase CDS	CDS	LSFY01000001	1175867	1176607	741	forward	Partial	JWYL7_1221
	Intergenic	Intergenic	LSFY01000001	1219329	1219432	104	NA	None	NA
	transposase, IS605 OrfB family CDS	CDS	LSFY01000001	1454289	1455473	1185	reverse	None	JWYL7_1500
	transposase IS204/IS1001/IS1096/IS1165 family protein CDS	CDS	LSFY01000001	1469567	1470397	831	forward	Partial	JWYL7_1519
	5S rRNA	rRNA	LSFY01000001	1525620	1525735	116	reverse	None	JWYL7_RNA0117
	23S rRNA	rRNA	LSFY01000001	1525773	1528687	2915	reverse	None	JWYL7_RNA0095
	16S rRNA	rRNA	LSFY01000001	1528831	1530443	1613	reverse	None	JWYL7_RNA0111
	transposase, IS605 OrfB family CDS	CDS	LSFY01000001	1657023	1657943	921	reverse	Partial	JWYL7_1693
	5S rRNA	rRNA	LSFY01000001	1690217	1690332	116	reverse	Partial	JWYL7_RNA0118
	23S rRNA	rRNA	LSFY01000001	1690370	1693285	2916	reverse	None	JWYL7_RNA0101
	16S rRNA	rRNA	LSFY01000001	1693429	1695030	1602	reverse	None	JWYL7_RNA0110
	transposase IS4 family protein CDS	CDS	LSFY01000001	1733746	1735254	1509	reverse	Partial	JWYL7_1766
	tRNA-Asp	tRNA	LSFY01000001	1775511	1775587	77	reverse	None	JWYL7_RNA0091
	tRNA-Glu	tRNA	LSFY01000001	1775592	1775666	75	reverse	None	JWYL7_RNA0090
	16S rRNA	rRNA	LSFY01000001	1811384	1812887	1504	forward	None	JWYL7_RNA0104
	tRNA-Ala	tRNA	LSFY01000001	1812944	1813019	76	forward	None	JWYL7_RNA0044
	23S rRNA	rRNA	LSFY01000001	1813077	1815992	2916	forward	None	JWYL7_RNA0098
	5S rRNA	rRNA	LSFY01000001	1816050	1816165	116	forward	None	JWYL7_RNA0115
	16S rRNA	rRNA	LSFY01000001	1838268	1839870	1603	forward	None	JWYL7_RNA0107
	23S rRNA	rRNA	LSFY01000001	1840014	1842929	2916	forward	None	JWYL7_RNA0103
	5S rRNA	rRNA	LSFY01000001	1843023	1843138	116	forward	None	JWYL7_RNA0120
	tRNA-Asn	tRNA	LSFY01000001	1843143	1843217	75	forward	None	JWYL7_RNA0046
	tRNA-Leu	tRNA	LSFY01000001	1843225	1843313	89	forward	None	JWYL7_RNA0047
	tRNA-Met	tRNA	LSFY01000001	1843320	1843395	76	forward	None	JWYL7_RNA0048
	tRNA-Glu	tRNA	LSFY01000001	1843398	1843472	75	forward	None	JWYL7_RNA0049
	tRNA-Val	tRNA	LSFY01000001	1843481	1843556	76	forward	None	JWYL7_RNA0050
	tRNA-Asp	tRNA	LSFY01000001	1843564	1843640	77	forward	None	JWYL7_RNA0051
	tRNA-Thr	tRNA	LSFY01000001	1843652	1843727	76	forward	None	JWYL7_RNA0052
	tRNA-Tyr	tRNA	LSFY01000001	1843733	1843817	85	forward	None	JWYL7_RNA0053
	tRNA-Leu	tRNA	LSFY01000001	1843832	1843914	83	forward	None	JWYL7_RNA0054
	tRNA-Gly	tRNA	LSFY01000001	1843920	1843994	75	forward	None	JWYL7_RNA0055
	tRNA-Gly	tRNA	LSFY01000001	1844010	1844083	74	forward	None	JWYL7_RNA0056
	tRNA-Arg	tRNA	LSFY01000001	1844088	1844164	77	forward	None	JWYL7_RNA0057
	tRNA-Gln	tRNA	LSFY01000001	1844171	1844246	76	forward	None	JWYL7_RNA0058
	tRNA-Lys	tRNA	LSFY01000001	1844256	1844331	76	forward	None	JWYL7_RNA0059
	tRNA-Ser	tRNA	LSFY01000001	1844337	1844425	89	forward	None	JWYL7_RNA0060
	tRNA-Phe	tRNA	LSFY01000001	1844434	1844509	76	forward	None	JWYL7_RNA0061
	tRNA-Met	tRNA	LSFY01000001	1844515	1844591	77	forward	None	JWYL7_RNA0062
	tRNA-Met	tRNA	LSFY01000001	1844597	1844673	77	forward	None	JWYL7_RNA0063
	tRNA-Pro	tRNA	LSFY01000001	1844683	1844759	77	forward	None	JWYL7_RNA0064
	tRNA-His	tRNA	LSFY01000001	1844771	1844847	77	forward	None	JWYL7_RNA0065
	tRNA-Lys	tRNA	LSFY01000001	1844852	1844927	76	forward	None	JWYL7_RNA0066
	tRNA-Cys	tRNA	LSFY01000001	1844937	1845010	74	forward	None	JWYL7_RNA0067
	tRNA-Val	tRNA	LSFY01000001	1845015	1845090	76	forward	None	JWYL7_RNA0068
	tRNA-Asn	tRNA	LSFY01000001	1845157	1845231	75	forward	None	JWYL7_RNA0069
	tRNA-Glu	tRNA	LSFY01000001	1845236	1845310	75	forward	None	JWYL7_RNA0070
	tRNA-Val	tRNA	LSFY01000001	1845319	1845394	76	forward	None	JWYL7_RNA0071
	tRNA-Asp	tRNA	LSFY01000001	1845402	1845478	77	forward	None	JWYL7_RNA0072
	tRNA-Thr	tRNA	LSFY01000001	1845490	1845565	76	forward	None	JWYL7_RNA0073
	tRNA-Tyr	tRNA	LSFY01000001	1845571	1845655	85	forward	None	JWYL7_RNA0074
	tRNA-Leu	tRNA	LSFY01000001	1845669	1845751	83	forward	None	JWYL7_RNA0075
	tRNA-Gly	tRNA	LSFY01000001	1845757	1845831	75	forward	None	JWYL7_RNA0076
	tRNA-Gly	tRNA	LSFY01000001	1845847	1845920	74	forward	None	JWYL7_RNA0077
	tRNA-Arg	tRNA	LSFY01000001	1845925	1846001	77	forward	None	JWYL7_RNA0078
	tRNA-Gln	tRNA	LSFY01000001	1846008	1846083	76	forward	None	JWYL7_RNA0079
	tRNA-Lys	tRNA	LSFY01000001	1846093	1846168	76	forward	None	JWYL7_RNA0080
	tRNA-Ser	tRNA	LSFY01000001	1846174	1846262	89	forward	None	JWYL7_RNA0081
	tRNA-Phe	tRNA	LSFY01000001	1846271	1846346	76	forward	None	JWYL7_RNA0082
	tRNA-Met	tRNA	LSFY01000001	1846352	1846428	77	forward	None	JWYL7_RNA0083
	tRNA-Met	tRNA	LSFY01000001	1846434	1846510	77	forward	None	JWYL7_RNA0084
	tRNA-Pro	tRNA	LSFY01000001	1846520	1846596	77	forward	None	JWYL7_RNA0085
	tRNA-His	tRNA	LSFY01000001	1846608	1846684	77	forward	None	JWYL7_RNA0086
	tRNA-Cys	tRNA	LSFY01000001	1846736	1846809	74	forward	None	JWYL7_RNA0087
	tRNA-Arg	tRNA	LSFY01000001	1846827	1846903	77	forward	None	JWYL7_RNA0088
	hypothetical protein CDS	CDS	LSFY01000003	1	84	84	forward	None	JWYL7_1885
	hypothetical protein CDS	CDS	LSFY01000003	249	452	204	reverse	None	JWYL7_1886
	diguanylate cyclase CDS	CDS	LSFY01000003	512	679	168	reverse	None	JWYL7_1887
	fog: GGDEF domain containing protein CDS	CDS	LSFY01000003	679	1080	402	reverse	None	JWYL7_1888
	16S rRNA	rRNA	LSFY01000003	1643	3244	1602	forward	None	JWYL7_RNA0131
	23S rRNA	rRNA	LSFY01000003	3388	6303	2916	forward	None	JWYL7_RNA0128
	5S rRNA	rRNA	LSFY01000003	6341	6456	116	forward	None	JWYL7_RNA0133
	transposase, IS605 OrfB family CDS	CDS	LSFY01000003	35720	36538	819	forward	None	JWYL7_1919
	16S rRNA	rRNA	LSFY01000003	56389	57992	1604	forward	None	JWYL7_RNA0130
	tRNA-Ala	tRNA	LSFY01000003	58049	58124	76	forward	None	JWYL7_RNA0127
	23S rRNA	rRNA	LSFY01000003	58182	61097	2916	forward	None	JWYL7_RNA0129
	5S rRNA	rRNA	LSFY01000003	61135	61250	116	forward	None	JWYL7_RNA0132
	Positional Preference: Gap sequences associated with positional preference are highlighted in orange color

## Sheet: S10
	Table S10: Blast analysis of regions flanking the PacBio gaps
	Genome	contig_ID	Region	Grade	% pairwise identity	% query_coverage	evalue
	AD2 (current study)	C1	left terminus	NA	NA	NA	NA
			right terminus	72.1	99.1	45.1	0
	Bacteroides (current study)	C1	left terminus	99.3	98.6	100	0
			right terminus	100	99.9	100	0
	Paradoxum (current study)	LSFY01000001	left terminus	100	99.9	100	0
			right terminus	100	100	100	0
		LSFY01000002	left terminus	98.7	97.5	100	0
			right terminus	99.8	99.6	100	0
		LSFY01000003	left terminus	99.6	99.1	100	0
			right terminus	100	100	100	0
	E.coli 0157 (Koren et. al., 2014)	ctg7180000000040	left terminus	99.8	99.6	100	0
			right terminus	99.7	99.4	100	0
		ctg7180000000041	left terminus	100	99.9	100	0
			right terminus	100	99.9	100	0
	F. tularensis (Koren et. al., 2014)	ctg7180000000005	left terminus	99.5	98.9	100	0
			right terminus	99.2	98.4	100	0
		ctg7180000000006	left terminus	99.8	99.6	100	0
			right terminus	27.6	100	5.2	1.05e-20
		ctg7180000000008	left terminus	27.6	100	5.2	1.05e-20
			right terminus	98.2	96.4	100	0
	Salmonella enterica Newport (Koren et. al., 2014)	ctg7180000000004	left terminus	100	99.9	100	0
			right terminus	99.9	99.7	100	0
		ctg7180000000006	left terminus	99.9	99.7	100	0
			right terminus	98.6	97.5	99.7	0
	NA: No significant blast hit

[truncated: 4 more sheets: S11, S12, S13, S14]
